# Supplementary material for: Antibiotic Use for Common Infections in Pediatric Emergency Departments: A Narrative Review
Source: Antibiotics (Basel). 2023 Jun 22;12(7):1092. doi: 10.3390/antibiotics12071092 (PMC10376281; doi:10.3390/antibiotics12071092)
Supplement: Supplementary file 1 [file antibiotics-12-01092-s001.zip]

Archive with 5 entries (5 files):
- Acute Otitis Media Figure S1.png
- Community-acquired Pneumonia Figure S3.png
- Preseptal cellulitis Figure S4.png
- Tonsillitis Figure S2.png
- Urinary tract infections Figure S5.png
